# Supplementary material for: Meal Patterns and Food Choices of Female Rats Fed a Cafeteria-Style Diet Are Altered by Gastric Bypass Surgery
Source: Nutrients. 2021 Oct 28;13(11):3856. doi: 10.3390/nu13113856 (PMC8623594; doi:10.3390/nu13113856)
Supplement: Supplementary file 1 [file nutrients-13-03856-s001.zip]

Archive with 1 entries (1 files):
- nutrients-1383127-SI.pdf
